# Supplementary material for: Single dose of chimeric dengue-2/Zika vaccine candidate protects mice and non-human primates against Zika virus
Source: Nat Commun. 2021 Dec 16;12:7320. doi: 10.1038/s41467-021-27578-w (PMC8677809; doi:10.1038/s41467-021-27578-w)
Supplement: Supplementary file 4 — Source Data [file 41467_2021_27578_MOESM4_ESM.xlsx]

## Sheet: Fig 1
Original uncropped plaque images: A selected well of each plate photo was presented in Fig 1b
D2/ZK-V2 (previously designated as RTF instead)									D2/ZK-V4
D2/ZK-V5									D2/ZK-V5-Pr

## Sheet: Fig 2a
Virus titers of Fig 2a. Growth Kinetic in Vero cells
dpi	ZIKV PRVABC (log10 pfu/mL)							DENV-2 16681(log10 pfu/mL)							D2/ZK-P5 (log10 pfu/mL)							D2/ZK-V5 (log10 pfu/mL)							D2/ZK-P4 (log10 pfu/mL)					D2/ZK-V4 (log10 pfu/mL)					D2/ZK-P5-Pr (log10 pfu/mL)				D2/ZK-V5-Pr (log10 pfu/mL)
	replicate 1	replicate 2	replicate 3	replicate 4	replicate 5	average	standard deviation	replicate 1	replicate 2	replicate 3	replicate 4	replicate 5	average	standard deviation	replicate 1	replicate 2	replicate 3	replicate 4	replicate 5	average	standard deviation	replicate 1	replicate 2	replicate 3	replicate 4	replicate 5	average	standard deviation	replicate 1	replicate 2	replicate 3	average	standard deviation	replicate 1	replicate 2	replicate 3	average	standard deviation	replicate 1	replicate 2	average	standard deviation	replicate 1	replicate 2	average	standard deviation
0	1.6	1.6	1.6	2.30103	2.14613	1.84943	0.345911	1.6	1.3	1.3	2.08	1.9	1.636	0.351397	1.6	1.3	1.9	2	1.78	1.716	0.276188	1	1	1.6	2.08	2.15	1.566	0.558373	1.6	2.15	2.26	2.00333	0.600481	1.9	1.9	1.6	1.8	0.579162	1.3	1.78	1.21972	0.506822	2.15	1.9	1.51894	0.656738
2	5.3	5.2	5.41	2.88081	3.47712	4.45359	1.18484	3.53	3.58	3.41	3.15	3.34	3.402	0.169912	4.13	4.13	4.16	2.68	2.41	3.502	0.878903	4.07	4.08	4.03	2.3	2.6	3.416	0.888386	3.9	3.96	3.99	3.95	1.15421	3.97	4.07	4.09	4.04333	1.28306	2.51	2.7	2.16435	1.17545	2.62	2.7	2.16515	0.652205
4	7.92	7.75	7.85	7.41497	7.5563	7.69826	0.209329	5.72	5.89	5.86	5.11	4.98	5.512	0.433555	7.11	7.13	7.04	5	5.45	6.346	1.03616	6.91	6.98	7.06	4.68	4.87	6.1	1.21258	6.85	6.92	6.86	6.87667	2.05567	7.09	7.01	7.05	7.05	2.2156	5.75	5.76	4.5752	1.98123	5.45	5.6	4.34374	1.5732
6	7.26	7	7.2	7.50515	7.60206	7.31344	0.24188	7.48	6.9	7.15	6.64	6.56	6.946	0.377995	7.15	7.45	7.53	6.83	6.82	7.156	0.333736	7.53	7.53	7.56	6.51	6.41	7.108	0.592723	6.9	7.15	7.08	7.04333	2.38693	7.45	7.48	7.41	7.44667	2.2247	7.04	6.94	5.40157	2.24019	6.7	6.53	5.15673	1.94879
8	6.41	6.41	6.26	7.04139	7.07918	6.64011	0.38865	6.76	6.79	6.82	6.93	7.11	6.882	0.142724	6.66	6.66	6.66	6.96	6.53	6.694	0.158997	7.26	6.89	6.81	6.76	6.64	6.872	0.235096	6.34	6.34	6.51	6.39667	2.40539	6.9	6.97	7.03	6.96667	1.99202	6.9	6.94	5.27734	2.22188	6.81	6.9	5.31063	2.02861
10	6.78	6.81	6.76	6.80618	6.69897	6.77103	0.0451358	6.58	6.56	6.41	7.15	6.81	6.702	0.288392	6.58	6.38	6.51	6.82	6.68	6.594	0.166973	6.73	6.41	6.68	6.45	6.73	6.6	0.157162	5.85	5.66	6.03	5.84667	2.32561	6.66	6.64	6.64	6.64667	1.87528	6.89	6.87	5.21176	2.18847	6.86	6.76	5.26949	2.0207
Red font: neagtive (<LOD of 1.3 log10 ofu/ml), assigned as 1.00 log10 pfu/mL and included in GMT and SD.

## Sheet: Fig 2b
Frequency of SNVs identified from the D2/ZK-V viruses after serial Vero passages in Vero cells (Fig 2b data)
nt position	D2/ZK-V4 SNV frequency (%)						nt position	D2/ZK-V5 SNV frequency (%)						nt position	D2/ZK-V5-Pr SNV frequency (%)
	1	5A	10A	5B	10B			1	5A	10A	5B	10B			1	5A	10A	5B	10B
54			3.72				71	2.3			1.01			57			34.05
71	2.8			1.04			206			1.28		1.25		71	2.49
206					1.02		227			1.19				216	1.04
474			69.1				292			9.38				474*			2.73		2.44
535		7.9		25.76	73.86		460		2.25					474*			1.05
536		50.6					474				58.45			480				1.06
555					1.13		533			6.93				515					1.44
609				1.52			536				16.07	92.22		536				1.65	3.6
613		2.7					577		3.2	7.94				613					1.27
614*		22.7	3.6	7.83	3.85		614				2.66			700	1.25
614*				24.73	15.58		661		2.77					770		98.18	99.56	1.37	7.09
615		1.7					670		59.49	98.82	2.27			775					11.7
661*		2.5		5.86			698		1.25					831	1.21
661*				1.98			770					57.16		878			1.11
746		1.1		15.01			775		2.96	68.94		4.27		882			1.12
769		1.4					849				1.31	2.81		913	2.13			15.68	31.89
770				3.22	3.2		859		1.01	1.29		1.32		923	1.1
755			6.76				861			1.33		1.45		929				1.73
769			2.74				867			1.31		1.38		1147				16.7	23.17
859					1.08		873			1.01				1157					1.26
861					1.17		875			1.12				1160					2.24
867					1.21		878			1.07		1.46		1212					1.11
873					1.04		882			1.08		1.48		1287				1.68
875					1		888			1.02		1.63		1312					1.1
878					1.4		907				2.11			1404				17.86	13.32
882					1.41		1103					3.76		1470				18.28	22.43
888			1.09		1.29		1204		10.78					1514					1.35
911			1.01				1291		1.02					1537					14.57
914					3.28		1312				2.11			1541					2.38
952		2.8					1531		6.96					1561			1.18
1093			2.75				1547		1.02					1630					1.28
1161		3.3	1.39				1655			1.48		1.69		1827					1.03
1167					7.51		1961			1.15		1.02		1857			2.56
1173				4.18			2206					1.18		2541				1.18
1204				1.25			2269					9.67		2614			2.3
1313				4.35	12.02		2274				57.66	12.57		2624			3.36
1500			3.08				2341		60.42	98.93				2714			9.11
1531			1.32				2419				1.18			2751	1.11
1537					62.84		2493		3.68					2764			3.37
1538			29.6				2730				1.66			2769				2.17
1555					3.58		2764			3.55		3.39		2866			3.11		1.2
1561					6.49		2781		1.37					2899			2.65
1655					1.43		2817				2.15			2902					7.23
1872			4				2958				2.33			2913				15.5	30.61
2057			1.16				3225				19.57	87.71		2997					1.37
2146			1.77				3250			3.02		2.01		3102	2.26			2.02
2155							3253			3.72		2.46		3147			1.49
2155				2.91	16.23		3279				1.32			3250			2
2166					5.09		3344		1.06					3253			2.46
2269			1.74				3511			1.04		1.19		3279					1.4
2271				2.39			3619			6.82				3351	1.55
2296					1.13		3712			1.13				3612	1.84
2704					1.11		3716			1.14				4014	3.28			2.9
2755		2.6					3719			1.21				4071	1.1
2764			1.31		2.94		3774					1.15		4082	6.02	1.09			1.01
2848			1.67				3778			1.22				4654	1.16
2853			4.3				4062		2.43					4108			1.55
2856				1.5			4081			1.75		2.15		4138			2.02
3259		2.2					4082	4.97	1.54		1.33			4327			1.05
3250			1.03		2.2		4088					14.78		4506					1.07
3253			1.28		2.67		4107				3.11			4604					1.22
3261					13		4138			2.3		1.93		4739			1.84		1.09
3261				2.24			4143			1.58				4770	3.47			2.75
3423				2.29			4224			1.14				4819			1.06
3426					1.55		4317				2.87			4858				6.71	11.09
3517					1.21		4377		3					4872	3.76
3524					1.23		4550			1.62		1.38		4875	2.78
3747					1.02		4739			2.16		2		4966	1
3870				5.65	4.21		4875	2.4		1.7				5019					4.95
4068				2.4			5072	1.17		2.74	1.1			5025			1.33
4081					1.7		5404					1.54		5072	1.5
4082		1.6					5454		3.66					5091			1.79
4138					2.2		5481			1.51				5199					17
4245				2.36			5487			2.63		2.17		5315					12.19
4401			1.14				5517				55.81	10.95		5487			2.13		1.26
4471				2.29			5543			2.64				5493	1.39
4739					1.88		5593		1.62		1.58			5694			1.11
4782			4.45				5664		1.03					5790					1.08
4875	2.4						5694			1.04				5832				1.84
4923			8.59				5751			7.56				5884			5.64		3.35
5001				11.35			5832					1.16		5898	1.99			1.56	1.2
5072	1.3		1.5				5884			7.57		6.25		5961	4.01			1.17
5086					3.22		5961		1.47		1.34			6282	1.05
5154				1.89			6012		1.05					6549			1.82
5442		1.1					6095		2.49					6551			1.8
5481					1.13		6191			1.32		1		6559			2.72		1.63
5487					2.14		6283			1.06				6726	2.22
5543					1.64		6543			1.02				6741					2.52
5562				1.14			6546			3.39				6757	4.6
5694				1.21			6547			1.01				6912		2.21	15.94	2.08
5884					5.57		6549			2.34		2.27		6976				24.14	22.9
5892					3.67		6551			2.3		2.25		7008	1.71
5961		1.5		1.66			6551			1.08				7028				1.25
5884			2.38				6559			3.46				7106				1.18
6191					1		6577			1.13				7125	3.54
6212	1			2.12			6580			1.16				7149			2.26
6364				26.3	15.05		6912	1.21	2.07	20.27	2.07	21.61		7181				4.96
6489					3.7		6967		11.36					7193				5.4
6492					1.1		7013				1.18			7201				4.7	1.27
6507					1.02		7014				1.35			7214					1.58
6549					2.18		7181				18.22	84.63		7225				15.09	32.69
6551					2.18		7188		2.17					7405				6.49
6559					3.31		7201			2.89		9.81		7493			2.22
6589					1.68		7248				1.81			7539		97.95	99.67
6674					9.63		7384		1.87					7583		98.14	99.07	28.32	40.2
6710				1.24	65.96		7448			6.74	1.42			7619			1.24
6757		1					7490			1.1				7629					2.62
6912		1.7	10.74	1.95	17.08		7493			1.08				7732			1.11
6976		6.4	76.62	5.5	14.95		7577			1.41		1.17		7990			2.97
7014				1.96			7580		1.53					8068			1.33
7119		1.9					7583				2.89	2.92		8104					1.11
7155		3					7662		1.91					8124					7.67
7197					1.45		7669					2.04		8134				2.13	14.92
7269			1.72				7773		3.11					8160			1.13
7406					1.81		7828			1.2		1.18		8210					2.94
7423					1.47		8172			1.01				8247	1.29
7448		9.4	1.54				8406					1.45		8366	1.85
7456			1.74				8661			1.14				8392	1.59
7569		1.4					9165				1.31			8433				4.64	3.55
7577					1.45		9177				2.98			8468	1.25
7583		1.4		3.07			9208			3.54		2.85		8517	1.11
7597					4		9255	1.95						8724					2.84
7602					1.55		9282			3.33				8826					2.79
7619					10.18		9300			1.36				9066					2.88
7619				1.01			9468		1.09					9069					3.15
7669				3.56			9524			1.55				9112				2.16
7826					4.32		9537					1.01		9165			2.53
7842		7.1		16.82	67.07		9571			1.68				9208			2.48
8073				3.84	11.25		9579			5.8				9244		15.12	9.04
8102				2.42			9602			2.8		2.5		9255	2.02
8124		2					10081			5.93		4.56		9323				2.08
8163				3.51			10083			5.91		4.55		9556			2.87
8289		2.2	10.53				10376	2.19						9571			1.23
8434				1.84			10489	1.23						9602			2.41		1.71
8589		30.9	14.65				10499			11.79		12.23		9640			2.61
8616					4.23		10607			1.4		1.16		9678					1.18
8776			1.16				10610			5.87		4.86		10003	4.92			1.06
8787					1.49		10632	1.34	1.62	1.97	1.59	1.4		10081			4.94
8790			4.32				10649		12.2	40.37		38.96		10083			4.9
8853					1.01		10657	1.39						10161	1.48
9208			1.1		3.39		10674			1.78		2.58		10233					1.28
9255	2.3			1.06			10679			2.73		1.73		10236				1.09
9269			1.14				10682			2.92		1.87		10266				2.09
9339				3.05	1.31		10684			2.93		1.88		10376	1.21
9571					5.37		10686			3.09		1.92		10489	1.04
9579							10690			3.5		2.26		10499			10.01		6.42
9602			1.21		2.18		10695			3.53		2.3		10601	2.35
10081			2.03		5.48		10698			1.99				10610			4.03		2.76
10083			2.03		5.47		10700			1.99				10632	1.05	1.46	1.58	1.33
10224					11.71		10702			2				10649			35.51		29.59
10376	2.2						10706			2	7.78			10674			2.5		1.93
10489	1.4						10711			1.61				10679			2		1.66
10499			3.98		8.3									10682			2.11		1.77
10503					11.03									10684			2.12		1.69
10607					1.04									10686			2.34		1.86
10610			2.17		4.18									10690			2.56		2.06
10630		4.3												10695			2.61		2.11
10632	1.2	1.5	1.6	1.06	1.91									10698					1.13
10645				1.13										10700					1.02
10649			35.28	9.31										10702					1.23
10657	1.4													10706					1.03
10674			1.8		1.76									10732				3.33
10679			1.04		1.33
10682			1.06		1.37									* Two different SNVs appeared in a tested sample
10684			1.06		1.38
10686			1.08		1.43
10690			1.17		1.64
10695			1.19		1.5
* Two different SNVs appeared in a tested sample

## Sheet: Fig 3a
Plaque size data for Fig 3a
Virus	ZIKV PRVABC59	DENV-2 16681	D2/ZK-P4	D2/ZK-V4	D2/ZK-P5	D2/ZK-V5	D2/ZK-P5-Pr	D2/ZK-V5-Pr
plaque size (mm)	8	1	2.5	2	3	3	3.5	4.5
	5.5	2.5	3	1.5	2.5	2.5	4	3.5
	7	1.5	2.5	2	3	2	4	3
	6	1	2	1.5	4	3	4	4
	6	1	2.5	1.5	3.5	2	4	3.5
	5.5	0.5	2	1.5	4	3	4.5	4
	4	1	2.5	1	3	2	3.5	3.5
	4.5	2	1.5	1	3.5	1.5	4	3
	5	0.5	1.5	1	3	2	3	4
	3.5	1.5	2	2	4.5	2.5	3	4
	2	0.5	3	1.5	3.5	3.5	3	5
	5	1	2	1.5	3.5	3	4	4
		1	2.5	2	3	3	5	3.5
		1.5	2	1	4	1.5	5	3
		0.5	2	2	4	3	4	5
		1.5	3	1	2	2.5	5	4
		1.5	2.5	1	3	2.5	3.5	4
		1	2	2.5	3.5	1.5	3.5	3
		2	2.5	2.5	3	2.5	6	4
		2	1.5	1.5	3	3	5.5	3.5
Descriptive statistics
Number of values	12	20	20	20	20	20	20	20
Minimum	2	0.5	1.5	1	2	1.5	3	3
25% Percentile	4.125	1	2	1	3	2	3.5	3.5
Median	5.25	1	2.25	1.5	3.25	2.5	4	4
75% Percentile	6	1.5	2.5	2	3.875	3	4.875	4
Maximum	8	2.5	3	2.5	4.5	3.5	6	5
Mean	5.167	1.25	2.25	1.575	3.325	2.475	4.1	3.8
Std. Deviation	1.586	0.5735	0.473	0.494	0.5911	0.5955	0.8367	0.5938
Std. Error of Mean	0.4578	0.1282	0.1058	0.1105	0.1322	0.1332	0.1871	0.1328
Lower 95% CI of mean	4.159	0.9816	2.029	1.344	3.048	2.196	3.708	3.522
Upper 95% CI of mean	6.174	1.518	2.471	1.806	3.602	2.754	4.492	4.078

## Sheet: Fig 3b
Peak titers of virus cultured at different temperatures presented in Fig 3b
	Log10 pfu/ml
Virus	37°C				39°C
	replicate 1	replicate 2	mean	standard deviation	replicate 1	replicate 2	mean	standard deviation
ZIKV PRVABC59	6.9	6.95	6.925	0.0353553	2.3	3.66	2.98	0.961665
DENV-2 16681	6.94	6.94	6.94	0	5.7	5.7	5.7	0
D2 PDK53-VV45R	7.08	7.01	7.045	0.0494975	3.58	3.75	3.665	0.120208
D2/ZK-P4	6.96	6.88	6.92	0.0565685	4.51	4.15	4.33	0.254558
D2/ZK-V4	6.02	6.09	6.055	0.0494975	1	1	1	0
D2/ZK-P5	6.89	6.91	6.9	0.0141421	5.06	5.1	5.08	0.0282843
D2/ZK-V5	6.26	6.48	6.37	0.155563	3.68	3.9	3.79	0.155563
D2/ZK-P5-Pr	7.3	7.45	7.375	0.106066	5.64	5.64	5.64	0
D2/ZK-V5-Pr	6.62	6.75	6.685	0.0919239	3.73	3.68	3.705	0.0353553
*Negative titers assigned as 1.0 log10 (half value of LOD at 1.3 log10 pfu/mL).

## Sheet: Fig 3c
Virus titers from growth kinetic study of viruses in C6/36 cells presented in Fig 3c
dpi	ZIKV PRVABC59 (log10 pfu/mL)					DENV-2 16681 (log10 pfu/mL)				D2 PDK53- VV45R (log10 pfu/mL)				D2/ZK-P5 (log10 pfu/mL)				D2/ZK-P4 (log10 pfu/mL)				D2/ZK-P5-Pr (log10 pfu/mL)				D2/ZK-V5 (log10 pfu/mL)				D2/ZK-V4 (log10 pfu/mL)				D2/ZK-V5-Pr (log10 pfu/mL)
	replicate 1	replicate 2	replicate 3	mean	standard deviation	replicate 1	replicate 2	mean	standard deviation	replicate 1	replicate 2	mean	standard deviation	replicate 1	replicate 2	mean	standard deviation	replicate 1	replicate 2	mean	standard deviation	replicate 1	replicate 2	mean	standard deviation	replicate 1	replicate 2	mean	standard deviation	replicate 1	replicate 2	mean	standard deviation	replicate 1	replicate 2	mean	standard deviation
0	2	2.08	1.78	1.95333	0.155349	2.91	2.78	2.845	0.0919239	2.6	2.58	2.59	0.0141421	2.3	2	2.15	0.212132	2.56	2.34	2.45	0.155563	1.78	2.15	1.965	0.26163	2.41	2.2	2.305	0.148492	2.83	2.58	2.705	0.176777	2.2	2.26	2.23	0.0424264
2	5.48	5.38	5.45	5.43667	0.051316	3.25	3.03	3.14	0.155563	2	1.78	1.89	0.155563	1.78	2	1.89	0.155563	2.2	2.3	2.25	0.0707107	1.3	1.6	1.45	0.212132	1.6	1.6	1.6	0	2.83	2.58	2.705	0.176777	2.15	1.6	1.875	0.388909
4	8.73	8.72	8.58	8.67667	0.083865	5.3	5.16	5.23	0.0989949	2.3	2.3	2.3	0	4.34	4.26	4.3	0.0565685	4.92	4.86	4.89	0.0424264	4	4.41	4.205	0.289914	2.6	1	1.8	1.13137	3.08	2.78	2.93	0.212132	1	2.6	1.8	1.13137
6	8.89	8.87	8.96	8.90667	0.0472582	7.34	7.26	7.3	0.0565685	3.9	3.78	3.84	0.0848528	6.99	6.94	6.965	0.0353553	7.19	7.29	7.24	0.0707107	6.97	6.9	6.935	0.0494975	3.3	1	2.15	1.62635	3.78	3.78	3.78	0	3.9	3.3	3.6	0.424264
8	8.72	8.75	8.91	8.79333	0.102144	8.19	8.13	8.16	0.0424264	5.26	3.96	4.61	0.919239	7.97	7.98	7.975	0.00707107	7.9	7.88	7.89	0.0141421	8.11	7.98	8.045	0.0919239	3.85	3.76	3.805	0.0636396	4.38	4.45	4.415	0.0494975	4.05	4	4.025	0.0353553
10	8.64	8.51	8.82	8.65667	0.155671	7.93	7.79	7.86	0.0989949	4.34	3.9	4.12	0.311127	7.91	7.82	7.865	0.0636396	8.03	7.95	7.99	0.0565685	7.98	7.98	7.98	0	4.09	4.09	4.09	0	4.92	4.79	4.855	0.0919239	4.76	4.07	4.415	0.487904
12	8.3	8.38	8.15	8.27667	0.116762	7.75	7.48	7.615	0.190919	4.3	4.13	4.215	0.120208	7.56	7.78	7.67	0.155563	7.81	7.68	7.745	0.0919239	7.87	7.88	7.875	0.00707107	4.16	4.18	4.17	0.0141421	5.2	5.08	5.14	0.0848528	5.15	4.91	5.03	0.169706
Negative results assigned as 1.00 log10 (half of LOD value-1.3 log10 pfu/mL) for GMT and SD caculation.

## Sheet: Fig 4a-b
Infection, dissemination and transmission rates presented in Fig 4a
Group	Positivity		Infection rate	Positivity		Dissemination rate	Positivity		Transmission rate
	n (total)	n (positive body)		n (total)	n (positive legs)		n (total)	n (positive saliva)
ZIKV PRVABC59	41	18	0.439024	18	18	1	18	9	0.5
D2/ZK-V4	37	0	0	NA	NA	0	NA	NA	0
D2/ZK-V5	48	0	0	NA	NA	0	NA	NA	0
DENV-2 16681	55	14	0.254545	14	9	0.642857	9	1	0.111111
D2 PDK-53-VV45R	43	0	0	NA	NA	0	NA	NA	0
NA = not applicable as bodies or legs were not positive
0% rate drawn at 1% in figure for illustration
Individual and group mean body, leg and saliva titers with standard deviation presented in Fig 4b.
Group	Mosquito #	log pfu/body	mean log pfu/body	standard deviation log pfu/body	log pfu/legs	mean log pfu/legs	standard deviation log pfu/legs	log pfu/saliva	mean log pfu/saliva	standard deviation log pfu/saliva
ZIKV PRVABC59	1	0	6.03631	0.361717		4.2472	1.00599		1.28889	1.15464
	2	6.32222			4.77815			1.5563
	3	0
	4	0
	5	0
	6	0
	7	6.39794			4.13033			0
	8	0
	9	6.12222			3.90309			0
	10	6.10551			5			0.778151
	11	6			4.97772			0
	12	0
	13	6.23045			4.60206			0
	14	6.25527			4.54407			1.07918
	15	0
	16	0
	17	5.8293			4.39794			0
	18	0
	19	5.90309			4.54407			0.60206
	20	0
	21	0
	22	0
	23	6.54407			4.92942			0.30103
	24	0
	25	0
	26	6.07004			4.69897			0
	27	0
	28	0
	29	5.87506			4.39794			2.90309
	30	0
	31	0
	32	4.8451			2.92942			0.30103
	33	6.02119			4.65321			0
	34	6.0607			4.54407			0.60206
	35	0
	36	0
	37	0
	38	5.75967			4.54407			0
	39	0
	40	6.30103			0.69897			3.47712
	41	6.01072			4.17609			0
D2/ZK-V4	1	0	NA	NA
	2	0
	3	0
	4	0
	5	0
	6	0
	7	0
	8	0
	9	0
	10	0
	11	0
	12	0
	13	0
	14	0
	15	0
	16	0
	17	0
	18	0
	19	0
	20	0
	21	0
	22	0
	23	0
	24	0
	25	0
	26	0
	27	0
	28	0
	29	0
	30	0
	31	0
	32	0
	33	0
	34	0
	35	0
	36	0
	37	0
D2/ZK-V5	1	0	NA	NA
	2	0
	3	0
	4	0
	5	0
	6	0
	7	0
	8	0
	9	0
	10	0
	11	0
	12	0
	13	0
	14	0
	15	0
	16	0
	17	0
	18	0
	19	0
	20	0
	21	0
	22	0
	23	0
	24	0
	25	0
	26	0
	27	0
	28	0
	29	0
	30	0
	31	0
	32	0
	33	0
	34	0
	35	0
	36	0
	37	0
	38	0
	39	0
	40	0
	41	0
	42	0
	43	0
	44	0
	45	0
	46	0
	47	0
	48	0
DENV-2 16681	1	0	4.14035	1.11034		3.67672	0.459153		1.8451	0
	2	5.24304			4.14613			0
	3	0
	4	0
	5	2.52827			0			0
	6	0
	7	0
	8	0
	9	4.23679			3.25527			0
	10	0
	11	0
	12	0
	13	0
	14	0
	15	3.26717			0			0
	16	3.07918			0			0
	17	0
	18	2.81291			0			0
	19	0
	20	0
	21	0
	22	0
	23	0
	24	4.42325			3.4624			0
	25	0
	26	0
	27	0
	28	0
	29	0
	30	0
	31	0
	32	0
	33	0
	34	0
	35	0
	36	0
	37	0
	38	0
	39	0
	40	0
	41	0
	42	5.31175			3.69897			1.8451
	43	0
	44	0
	45	0
	46	0
	47	0
	48	4.54407			3.5563			0
	49	0
	50	4.97772			4.37107			0
	51	2.27875			0			0
	52	0
	53	5.11394			2.92942			0
	54	4.87506			4.09691			0
	55	5.273			3.57403			0
D2 PDK-53-VV45R	1	0	NA	NA
	2	0
	3	0
	4	0
	5	0
	6	0
	7	0
	8	0
	9	0
	10	0
	11	0
	12	0
	13	0
	14	0
	15	0
	16	0
	17	0
	18	0
	19	0
	20	0
	21	0
	22	0
	23	0
	24	0
	25	0
	26	0
	27	0
	28	0
	29	0
	30	0
	31	0
	32	0
	33	0
	34	0
	35	0
	36	0
	37	0
	38	0
	39	0
	40	0
	41	0
	42	0
	43	0
A virus titer less than the assay LOD was assigned as 0.0 for graphing purposes and was excluded from the geometric mean titer calculation.
Empty cells: not tested due to body and/or legs being negative.

## Sheet: Fig 4c-d
Infection, dissemination and transmission rates presented in Fig 4c
Group	Positivity		Infection rate	Positivity		Dissemination rate	Positivity		Transmission rate
	n (total)	n (positive body)		n (total)	n (positive legs)		n (total)	n (positive saliva)
ZIKV PRVABC59	38	36	0.947368	36	26	0.722222	26	5	0.192308
D2/ZK-V4	44	0	0	NA	NA	0	NA	NA	0
D2/ZK-V5	42	0	0	NA	NA	0	NA	NA	0
DENV-2 16681	55	52	0.945455	52	36	0.692308	36	5	0.138889
D2 PDK-53-VV45R	55	9	0.163636	9	0	0	NA	NA	0
NA = not applicable as bodies or legs were not positive
0% rate adrawn at 1% in figure for illustration purposes
Individual and group mean body, leg and saliva titers with standard deviation presented in Fig 4d.
Group	Mosquito #	log pfu/body	mean log pfu/body	standard deviation log pfu/body	log pfu/legs	mean log pfu/legs	standard deviation log pfu/legs	log pfu/saliva	mean log pfu/saliva	standard deviation log pfu/saliva
ZIKV PRVABC59	1	5.43933	5.0558	0.752241	0	3.21631	1.05743		0.491878	0.26133
	2	6.35218			4.26717			0
	3	5.77815			4.11394			0
	4	4.81291			0
	5	4.87506			2.07918			0
	6	4.8451			0
	7	4.81291			2.09691			0
	8	0
	9	5.11394			0
	10	4.39794			0
	11	5.14613			0
	12	5.07918			3.56229			0
	13	5.92942			3.87506			0.30103
	14	4.81291			0
	15	5.38021			3.92942			0
	16	4.57978			1.92942			0
	17	5.60206			2.81291			0
	18	5.20412			2.54407			0
	19	3.69897			0
	20	5.77815			3.17609			0
	21	4.97772			3			0
	22	4.95424			2.72016			0
	23	4.77815			3.49831			0
	24	5.90309			4.87506			0
	25	0
	26	4.54716			2.11394			0.30103
	27	4.13033			3.42325			0
	28	6.43933			4.38021			0.30103
	29	2.81291			0
	30	4.54407			2			0
	31	4.26717			1			0
	32	5.41497			4.43136			0.778151
	33	4.90309			0
	34	6.29003			4.23045			0.778151
	35	5.37107			4.26717			0
	36	5.21748			1.39794			0
	37	4.07918			3.80277			0
	38	5.74036			4.09691			0
D2/ZIKV-V4	1	0	NA	NA
	2	0
	3	0
	4	0
	5	0
	6	0
	7	0
	8	0
	9	0
	10	0
	11	0
	12	0
	13	0
	14	0
	15	0
	16	0
	17	0
	18	0
	19	0
	20	0
	21	0
	22	0
	23	0
	24	0
	25	0
	26	0
	27	0
	28	0
	29	0
	30	0
	31	0
	32	0
	33	0
	34	0
	35	0
	36	0
	37	0
	38	0
	39	0
	40	0
	41	0
	42	0
	43	0
	44	0
D2/ZIKV-V5	1	0	NA	NA
	2	0
	3	0
	4	0
	5	0
	6	0
	7	0
	8	0
	9	0
	10	0
	11	0
	12	0
	13	0
	14	0
	15	0
	16	0
	17	0
	18	0
	19	0
	20	0
	21	0
	22	0
	23	0
	24	0
	25	0
	26	0
	27	0
	28	0
	29	0
	30	0
	31	0
	32	0
	33	0
	34	0
	35	0
	36	0
	37	0
	38	0
	39	0
	40	0
	41	0
	42	0
DENV-2 16681	1	5.43933	4.99452	0.889521	4.34242	3.60405	1.12602	0.69897	1.09313	0.56686
	2	4.6721			4.49206			0
	3	4.79239			0
	4	5.42325			4.92942			0
	5	5.32222			0
	6	5.50515			5			0
	7	5.02119			0.69897			0
	8	5.26717			4.42325			0
	9	5.77634			1.17609			0
	10	5.20412			0
	11	5.62839			3.48359			0
	12	3.7364			0
	13	5.86629			4.45864			1.92942
	14	5.38917			3.77815			0
	15	5.07918			0
	16	5.53148			0
	17	4.51851			0
	18	5.43136			2.79761			0
	19	0
	20	5.47712			2.85431			0
	21	5.38021			3.34242			0.69897
	22	4.37107			2.6744			0
	23	5.4843			4.30103			0
	24	3.24304			0
	25	5.16137			4.13033			0
	26	5.26717			0
	27	4.50515			3.97772			0
	28	5.21748			4.58546			0
	29	5			2.42325			0
	30	2.69461			1.65321			0
	31	4.11394			0
	32	5.40654			4.20412			0
	33	4.23045			0
	34	5.77269			4.45484			0
	35	5.75587			3.65321			0
	36	0
	37	5.57692			3.90309			0.69897
	38	5.20412			3.25527			0
	39	4.95424			0
	40	5.49136			3.37107			0
	41	6			4.17609			0
	42	5.40654			3.7653			0
	43	5.04139			0.69897			0
	44	5.4624			4.36173			0
	45	4.04139			0
	46	5.32222			4.31175			0
	47	5.75012			4.43136			0
	48	5.80277			4.59106			0
	49	5			0
	50	4.04139			0
	51	2.73239			0
	52	5.34242			3.43933			1.43933
	53	6.16137			4.62839			0
	54	0
	55	1.69897			2.97772			0
D2 PDK-53-VV45R	1	0	2.54293	1.71555		NA	NA
	2	5.02119			0
	3	5.07918			0
	4	0
	5	2.60206			0
	6	0
	7	0
	8	0
	9	0
	10	1.8451			0
	11	2.69897			0
	12	0
	13	0
	14	0
	15	0
	16	0
	17	0
	18	0
	19	0.69897			0
	20	0
	21	0
	22	0
	23	0
	24	0
	25	0
	26	0
	27	0
	28	0
	29	0
	30	0
	31	0
	32	0
	33	0
	34	0
	35	0
	36	0
	37	0
	38	0
	39	0.69897			0
	40	0
	41	1.69897			0
	42	0
	43	0
	44	0
	45	0
	46	0
	47	0
	48	0
	49	0
	50	1.69897			0
	51	0
	52	0
	53	0
	54	0
	55	0
A virus titer less than the assay LOD was assigned as 0.0 for graphing purposes and was excluded from the geometric mean titer calculation.
Empty cells: not tested due to body and/or legs being negative.

## Sheet: Fig 4e-f
Infection, dissemination and transmission rates presented in Fig 4e
Group	Positivity		Infection rate	Positivity		Dissemination rate	Positivity		Transmission rate
	n (total)	n (positive body)		n (total)	n (positive legs)		n (total)	n (positive saliva)
ZIKV PRVABC59	22	18	0.818182	18	16	0.888889	16	3	0.1875
D2/ZK-V4	24	0	0	N/A	N/A	0	N/A	N/A	0
D2/ZK-V5	24	0	0	N/A	N/A	0	N/A	N/A	0
DENV-2 16681	19	12	0.631579	12	9	0.75	9	1	0.111111
D2 PDK-53-VV45R	19	2	0.105263	2	0	0.01	N/A	N/A	0
NA = not applicable as bodies or legs were not positive
0% rate drawn at 1% in figure for illustration purposes
Individual and group mean body, leg and saliva titers with standard deviation presented in Fig 4f
Group	Mosquito #	log pfu/body	mean log pfu/body	standard deviation log pfu/body	log pfu/legs	mean log pfu/legs	standard deviation log pfu/legs	log pfu/saliva	mean log pfu/saliva	standard deviation log pfu/saliva
ZIKV PRVABC59	1	6.90309	6.50998	0.862603	5.21748	4.47359	0.630199	1.07918	1.31769	0.227161
	2	0
	3	7.42325			4.27875			0
	4	6.0607			3.53782			0
	5	0
	6	6.19033			4.54407			0
	7	6.5563			5.09691			0
	8	7.42325			5.07918			1.53148
	9	0
	10	0
	11	7.16137			4.20412			0
	12	6.72428			4.74036			0
	13	7.42325			4.47712			0
	14	6.36173			4			0
	15	5.95424			3.34242			0
	16	7.26717			5.63347			1.34242
	17	7.04139			4.04139			0
	18	6.90309			4.47712			0
	19	5.38021			0
	20	6.29003			4.97772			0
	21	3.97772			0
	22	6.1383			3.92942			0
D2/ZK-V4	1	0	NA	NA
	2	0
	3	0
	4	0
	5	0
	6	0
	7	0
	8	0
	9	0
	10	0
	11	0
	12	0
	13	0
	14	0
	15	0
	16	0
	17	0
	18	0
	19	0
	20	0
	21	0
	22	0
	23	0
	24	0
D2/ZK-V5	1	0	NA	NA
	2	0
	3	0
	4	0
	5	0
	6	0
	7	0
	8	0
	9	0
	10	0
	11	0
	12	0
	13	0
	14	0
	15	0
	16	0
	17	0
	18	0
	19	0
	20	0
	21	0
	22	0
	23	0
	24	0
DENV-2 16681	1	4.60206	5.11618	0.736288	3.92942	3.34863	1.66796	0	0.60206	0
	2	3.65562			0
	3	0
	4	6.35218			5.16137			0
	5	0
	6	5.38021			1.17609			0
	7	0
	8	0
	9	6.25527			5.66978			0.60206
	10	4.87506			3.4843			0
	11	5.11394			0
	12	4.95424			4.07918			0
	13	4.41497			3.79239			0
	14	0
	15	5.14613			1			0
	16	0
	17	5.25527			1.8451			0
	18	5.38917			0
	19	0
D2 PDK-53-VV45R	1	0	3.15825	1.02989		NA	NA
	2	0
	3	0
	4	2.43			0
	5	0
	6	0
	7	0
	8	0
	9	0
	10	3.88649			0
	11	0
	12	0
	13	0
	14	0
	15	0
	16	0
	17	0
	18	0
	19	0
A virus titer less than the assay LOD was assigned as 0.0 for graphing purposes and was excluded from the geometric mean titer calculation.
Empty cells: not tested due to body and/or legs being negative.

## Sheet: Fig 5a
Survival data (Fig 5)
Exp #	Virus		Survival (Number and %)																						Average Survival Time (days)
		day PC	0	1	2	3	4	5	6	7	8	9	10	11	12	13	14	15	16	17	18	19	20	21	AST	SD
I	PBS control	N	9	9	9	9	9	9	9	9	9	9	9	9	9	9	9	9	9	9	9	9	9	9	>21
		%	100	100	100	100	100	100	100	100	100	100	100	100	100	100	100	100	100	100	100	100	100	100
I	D2 PDK53-VV45R	N	10	10	10	10	10	10	10	10	10	10	10	10	10	10	10	10	10	10	10	10	10	10	>21
		%	100	100	100	100	100	100	100	100	100	100	100	100	100	100	100	100	100	100	100	100	100	100
I	D2/ZK-P4	N	10	10	10	10	10	10	10	10	10	10	10	10	10	10	10	10	10	10	10	10	10	10	>21
		%	100	100	100	100	100	100	100	100	100	100	100	100	100	100	100	100	100	100	100	100	100	100
I	D2/ZK-V4	N	10	10	10	10	10	10	10	10	10	10	10	10	10	10	10	10	10	10	10	10	10	10	>21
		%	100	100	100	100	100	100	100	100	100	100	100	100	100	100	100	100	100	100	100	100	100	100
I	D2/ZK-P5-Pr	N	11	11	11	11	11	11	11	11	11	11	11	11	11	11	11	11	11	11	11	11	11	11	>21
		%	100	100	100	100	100	100	100	100	100	100	100	100	100	100	100	100	100	100	100	100	100	100
I	D2/ZK-V5-Pr	N	11	11	11	11	11	11	11	11	11	11	11	11	11	11	11	11	11	11	11	11	11	11	>21
		%	100	100	100	100	100	100	100	100	100	100	100	100	100	100	100	100	100	100	100	100	100	100
I &II*	ZIKV PRVABC59	N	20	20	20	20	20	20	20	20	20	16	0	0	0	0	0	0	0	0	0	0	0	0	9.8	0.4
		%	100	100	100	100	100	100	100	100	100	80	0	0	0	0	0	0	0	0	0	0	0	0
II	D2/ZK-P5	N	10	10	10	10	10	10	10	10	10	10	10	10	10	10	10	10	10	9	10	10	10	10	>21
		%	100	100	100	100	100	100	100	100	100	100	100	100	100	100	100	100	100	100	100	100	100	100
II	D2/ZK-V5	N	10	10	10	10	10	10	10	10	10	10	10	10	10	10	10	10	10	10	10	10	10	10	>21
		%	100	100	100	100	100	100	100	100	100	100	100	100	100	100	100	100	100	100	100	100	100	100
II	DENV-2 16681	N	10	10	10	10	10	10	10	10	10	10	8	0	0	0	0	0	0	0	0	0	0	0
		%	100	100	100	100	100	100	100	100	100	100	80	0	0	0	0	0	0	0	0	0	0	0	10.8	0.4
*N=10 in each experiment. Total 20 combined from I & II experiments

[truncated: 15 more sheets: Fig 5b, Fig 6a, Fig 6b, Fig 6c, Fig 6d, Fig 7a, Fig 7b, Fig 7c, Fig 8c, Fig 7d, Fig 8a, Fig 8b, Supp Fig 1, Supp Fig 2, Supp Fig 3]
